# Supplementary material for: Centrosomal Protein 55 Regulates Chromosomal Instability in Cancer Cells by Controlling Microtubule Dynamics
Source: Cells. 2024 Aug 20;13(16):1382. doi: 10.3390/cells13161382 (PMC11353242; doi:10.3390/cells13161382)
Supplement: Supplementary file 1 [file cells-13-01382-s001.zip]

Archive with 1 entries (1 files):
- cells-3140074-supplementary.pdf
